# Supplementary material for: Sanitation, Stress, and Life Stage: A Systematic Data Collection Study among Women in Odisha, India
Source: PLoS One. 2015 Nov 9;10(11):e0141883. doi: 10.1371/journal.pone.0141883 (PMC4638353; doi:10.1371/journal.pone.0141883)
Supplement: S1 Database — This file provides data from all participant interviews and corresponds to questions in the interview guide. (XLSX) [file pone.0141883.s001.xlsx]

## Sheet: A. Participant information
A01	A02	A03.1	A03.2	A04.1	A04.2	A04.3	A04.4	A05.1	A05.2	A05.3	A06	A07.1	A07.2	A07.3	A07.4	A07.5	A07.6	A07.7	A08	A09	A10	A11.1	A11.2	A12.1	A12.2	A12.3	A12.3.1	A12.3.2	A12.3.3	A12.3.4	A12.3.5	A12.3.6	A12.3.7	A12.3.8	A12.3.9	A12.3.10	A13.1	A13.2	# YRS MARRIED	A13.2.1	A13.2.2	A13.2.3	# yrs divorced	A13.2.4	# yrs separated	A13.2.5	# yrs widowed	A14	A15.1
60	SDADR1	1	0	1	0	0	0	1	0	0	19	0	0	0	0	0	1	0	77	HINDU	SC	0	1	0	0	1	0	0	0	0	0	1	0	0	0	0	1	0	0	0	0	0	0	0	0	0	0	12	1
30	SDAWR1	1	0	0	0	0	1	1	0	0	35	0	0	0	1	0	0	0	17	HINDU	OBC	1	0	0	0	1	0	1	0	1	1	0	0	0	0	1	0	1	17	1	0	0	0	0	0	0	0	5	0
40	SDADR2	1	0	1	0	0	0	1	0	0	18	0	0	1	0	0	0	0	77	HINDU	GENERAL	1	0	0	0	1	0	1	0	1	0	0	0	0	0	0	1	0	0	0	0	0	0	0	0	0	0	6	1
30	SDADR3	1	0	1	0	0	0	1	0	0	20	0	0	0	1	0	0	0	20	HINDU	GENERAL	1	0	0	0	1	0	1	0	1	1	0	0	0	0	1	1	0	0	0	0	0	0	0	0	0	0	11	1
30	SDPRR1	1	0	0	0	1	0	1	0	0	24	0	1	0	0	0	0	0	1	HINDU	SC	0	1	0	0	1	0	1	0	0	0	0	0	0	0	0	0	1	1	0	0	0	0	0	0	0	0	12	1
27	SDPRR2	1	0	0	0	1	0	1	0	0	23	0	0	0	1	0	0	0	4	HINDU	GENERAL	0	1	0	0	1	0	0	0	0	1	0	0	0	0	0	0	1	4	1	0	0	0	0	0	0	0	3	0
50	SDPRR3	1	0	0	0	1	0	1	0	0	22	0	0	0	1	0	0	0	1	HINDU	GENERAL	1	0	0	0	1	0	1	0	0	0	0	0	0	0	0	0	1	1	1	0	0	0	0	0	0	0	5	0
50	SDADR4	1	0	1	0	0	0	1	0	0	24	0	0	0	1	0	0	0	10	HINDU	GENERAL	1	0	0	0	1	0	1	0	0	0	0	0	0	0	0	1	0	0	0	0	0	0	0	0	0	0	8	1
50	SDAWR2	1	0	0	0	0	1	1	0	0	32	0	0	0	1	0	0	0	12	HINDU	GENERAL	1	0	0	0	1	0	1	0	0	0	0	0	0	0	0	0	1	12	1	0	0	0	0	0	0	0	5	0
60	SDAWR3	1	0	0	0	0	1	1	0	0	28	0	0	1	0	0	0	0	77	HINDU	GENERAL	1	0	0	0	1	0	1	0	0	0	1	0	0	0	0	0	1	12	1	0	0	0	0	0	0	0	77	0
60	SDNMR1	1	0	0	1	0	0	1	0	0	22	0	0	1	0	0	0	0	1	HINDU	GENERAL	1	0	1	0	0	0	0	0	0	0	0	0	0	0	0	0	1	1	1	0	0	0	0	0	0	0	6	1
58	SDNMR2	1	0	0	1	0	0	1	0	0	23	0	0	1	0	0	0	0	1	HINDU	OBC	0	1	1	0	0	0	0	0	0	0	0	0	0	0	0	0	1	1	1	0	0	0	0	0	0	0	7	1
30	SDNMR3	1	0	0	1	0	0	1	0	0	26	0	0	0	1	0	0	0	2	HINDU	GENERAL	0	1	1	0	0	0	0	0	0	0	0	0	0	0	0	0	1	2	1	0	0	0	0	0	0	0	4	0
22	SDAWR4	1	0	0	0	0	1	1	0	0	45	0	1	0	0	0	0	0	30	HINDU	GENERAL	0	1	1	0	0	0	0	0	0	0	0	0	0	0	0	0	1	32	1	0	0	0	0	0	0	0	7	1
45	SDAWR5	1	0	0	0	0	1	1	0	0	45	0	0	1	0	0	0	0	27	HINDU	GENERAL	1	0	1	0	0	1	0	0	1	0	0	0	0	0	0	0	1	27	0	0	1	15	0	0	0	0	4	0
37	SDPRR4	1	0	0	0	1	0	1	0	0	24	0	0	1	0	0	0	0	2	HINDU	GENERAL	0	1	0	0	1	0	1	0	1	0	0	0	0	0	0	0	1	2	1	0	0	0	0	0	0	0	10	1
50	SDNMR4	1	0	0	1	0	0	1	0	0	25	0	0	0	0	1	0	0	2	HINDU	GENERAL	1	0	1	0	0	0	0	0	0	0	0	0	0	0	0	0	1	2	1	0	0	0	0	0	0	0	4	0
40	SDNMR5	1	0	0	1	0	0	1	0	0	22	0	1	0	0	0	0	0	1	HINDU	GENERAL	1	0	1	0	0	0	0	0	0	0	0	0	0	0	0	0	1	1	1	0	0	0	0	0	0	0	4	0
49	SDPRR5	1	0	0	0	1	0	1	0	0	24	0	0	0	1	0	0	0	1	HINDU	GENERAL	1	0	0	0	1	1	0	0	0	0	0	0	0	0	0	0	1	1	1	0	0	0	0	0	0	0	5	0
40	SDADR5	1	0	1	0	0	0	1	0	0	20	0	0	0	1	0	0	0	20	HINDU	OBC	1	0	1	0	0	0	0	0	1	0	0	0	0	0	0	1	0	0	0	0	0	0	0	0	0	0	6	1
19	SDADU1	1	0	1	0	0	0	0	1	0	17	0	0	0	0	1	0	0	9	HINDU	BRAHMIN	0	1	1	0	0	0	0	0	0	0	0	0	0	0	0	1	0	0	0	0	0	0	0	0	0	0	4	0
30	SDADU2	1	0	1	0	0	0	0	1	0	18	0	0	1	0	0	0	0	18	HINDU	OBC	1	0	0	0	1	0	1	0	0	0	0	0	1	0	0	1	0	0	0	0	0	0	0	0	0	0	4	0
35	SDADU3	1	0	1	0	0	0	0	1	0	20	0	0	0	0	0	1	0	8	HINDU	OBC	1	0	0	1	0	0	0	0	0	0	0	0	0	0	0	1	0	0	0	0	0	0	0	0	0	0	4	0
30	SDNMU1	1	0	0	1	0	0	0	1	0	19	0	0	0	1	0	0	0	1	HINDU	OBC	1	0	0	0	1	1	0	0	0	0	0	0	0	0	0	0	1	1	1	0	0	0	0	0	0	0	4	0
20	SDNMU2	1	0	0	1	0	0	0	1	0	19	0	0	0	0	1	0	0	1	HINDU	OBC	0	1	1	0	0	0	0	0	0	0	0	0	0	0	0	0	1	1	1	0	0	0	0	0	0	0	2	0
50	SDNMU3	1	0	0	1	0	0	0	1	0	20	0	0	0	1	0	0	0	1	HINDU	GENERAL	0	1	0	0	1	0	1	0	0	0	0	0	1	0	0	0	1	1	1	0	0	0	0	0	0	0	4	0
22	SDPRU1	1	0	0	0	1	0	0	1	0	23	0	0	0	0	1	0	0	6	HINDU	GENERAL	0	1	1	0	0	0	0	0	0	0	0	0	0	0	0	0	1	2	0	1	0	0	0	0	0	0	2	0
45	SDPRU2	1	0	0	0	1	0	0	1	0	21	0	0	1	0	0	0	0	1	HINDU	GENERAL	0	1	0	0	1	0	1	0	0	0	0	0	0	0	0	0	1	1	1	0	0	0	0	0	0	0	2	0
48	SDPRU3	1	0	0	0	1	0	0	1	0	24	0	0	0	1	0	0	0	5	HINDU	SC	0	1	0	1	0	0	0	0	0	0	0	0	0	0	0	0	1	7	1	0	0	0	0	0	0	0	3	0
35	SDAWU1	1	0	0	0	0	1	0	1	0	40	0	0	1	0	0	0	0	26	HINDU	SC	1	0	0	1	0	0	0	0	0	0	0	0	0	0	0	0	1	26	1	0	0	0	0	0	0	0	7	1
50	SDAWU2	1	0	0	0	0	1	0	1	0	35	0	0	0	0	0	1	0	4	HINDU	GENERAL	0	1	0	0	1	0	1	0	0	0	0	0	0	0	0	0	1	12	1	0	0	0	0	0	0	0	4	0
39	SDAWU3	1	0	0	0	0	1	0	1	0	39	0	1	0	0	0	0	0	20	HINDU	OBC	1	0	1	0	0	0	0	0	0	0	0	0	0	0	0	0	1	20	1	0	0	0	0	0	0	0	6	0
45	SDADU4	1	0	1	0	0	0	0	1	0	14	0	1	0	0	0	0	0	14	MUSLIM	88	0	1	1	0	0	0	0	0	0	0	0	0	0	0	0	1	0	0	0	0	0	0	0	0	0	0	5	0
45	SDPRU4	1	0	0	0	1	0	0	1	0	26	1	0	0	0	0	0	0	3	MUSLIM	88	1	0	1	0	0	0	0	0	0	0	0	0	0	0	0	0	1	3	1	0	0	0	0	0	0	0	26	1
30	SDADU5	1	0	1	0	0	0	0	1	0	18	0	0	0	1	0	0	0	10	HINDU	SC	0	1	0	0	1	0	1	0	0	0	0	0	0	0	0	1	0	0	0	0	0	0	0	0	0	0	6	0
30	SDNMU4	1	0	0	1	0	0	0	1	0	26	0	0	0	1	0	0	0	11	HINDU	SC	0	1	0	0	1	0	1	0	0	0	0	0	0	0	0	0	1	1	1	0	0	0	0	0	0	0	7	1
30	SDAWU4	1	0	0	0	0	1	0	1	0	37	0	1	0	0	0	0	0	10	HINDU	SC	0	1	0	0	1	0	1	0	0	0	0	0	0	0	0	0	1	25	1	0	0	0	0	0	0	0	3	0
40	SDNMU5	1	0	0	1	0	0	0	1	0	18	1	0	0	0	0	0	0	18	MUSLIM	88	1	0	1	0	0	0	0	0	0	0	0	0	0	0	0	0	1	1	1	0	0	0	0	0	0	0	25	1
50	SDAWU5	1	0	0	0	0	1	0	1	0	35	1	0	0	0	0	0	0	3	HINDU	OBC	0	1	1	0	0	0	0	0	0	0	0	0	0	0	0	0	1	20	0	1	0	0	0	0	0	0	1	0
50	SDPRU5	1	0	0	0	1	0	0	1	0	18	0	1	0	0	0	0	0	2	HINDU	88	0	1	0	1	0	0	0	0	0	0	0	0	0	0	0	0	1	1	1	0	0	0	0	0	0	0	20	1
65	SDAWT1	1	0	0	0	0	1	0	0	1	45	1	0	0	0	0	0	0	25	CHRISTIAN	ST	0	1	0	0	1	1	0	0	0	0	0	0	0	0	0	0	1	25	1	0	0	0	0	0	0	0	8	1
64	SDADT1	1	0	1	0	0	0	0	0	1	19	0	0	1	0	0	0	0	19	CHRISTIAN	ST	1	0	0	0	1	0	1	0	0	0	0	0	0	0	0	1	0	0	0	0	0	0	0	0	0	0	5	1
77	SDNMT1	1	0	0	1	0	0	0	0	1	21	0	0	0	0	0	1	0	1	CHRISTIAN	ST	0	1	0	0	1	0	1	0	0	0	0	0	0	0	0	0	1	1	1	0	0	0	0	0	0	0	10	1
67	SDNMT2	1	0	0	1	0	0	0	0	1	20	0	1	0	0	0	0	0	1	CHRISTIAN	ST	1	0	0	0	1	0	1	0	1	0	0	0	0	0	0	0	1	1	1	0	0	0	0	0	0	0	7	1
70	SDPRT1	1	0	0	0	1	0	0	0	1	25	0	1	0	0	0	0	0	3	CHRISTIAN	ST	0	1	0	0	1	0	1	0	1	0	0	0	0	0	0	0	1	3	1	0	0	0	0	0	0	0	7	1
65	SDPRT2	1	0	0	0	1	0	0	0	1	24	0	0	0	0	0	0	1	2	CHRISTIAN	ST	0	1	0	0	1	1	0	0	0	0	0	0	0	0	0	0	1	2	1	0	0	0	0	0	0	0	6	1
35	SDADT2	1	0	1	0	0	0	0	0	1	19	0	0	0	0	0	1	0	19	HINDU	ST	0	1	0	0	1	1	0	0	0	0	0	0	0	0	0	1	0	0	0	0	0	0	0	0	0	0	4	0
55	SDAWT2	1	0	0	0	0	1	0	0	1	45	1	0	0	0	0	0	0	45	CHRISTIAN	ST	1	0	0	0	1	1	0	0	0	1	0	0	0	0	0	0	1	88	0	0	0	0	0	0	1	1	9	1
60	SDPRT3	1	0	0	0	1	0	0	0	1	25	1	0	0	0	0	0	0	24	HINDU	ST	0	1	0	0	1	0	1	0	0	0	0	0	0	0	0	0	1	1	1	0	0	0	0	0	0	0	2	0
65	SDADT3	1	0	1	0	0	0	0	0	1	19	0	0	0	0	1	0	0	19	HINDU	SC	0	1	0	0	1	0	1	0	0	1	0	0	0	0	0	1	0	0	0	0	0	0	0	0	0	0	14	1
65	SDPRT4	1	0	0	0	1	0	0	0	1	23	0	0	1	0	0	0	0	1	HINDU	ST	1	0	0	0	1	0	0	0	0	1	0	0	0	0	0	0	1	1	1	0	0	0	0	0	0	0	4	0
54	SDAWT3	1	0	0	0	0	1	0	0	1	35	0	1	0	0	0	0	0	35	HINDU	ST	1	0	0	0	1	0	1	0	0	1	0	0	0	0	0	0	1	8	1	0	0	0	0	0	0	0	5	0
55	SDNMT3	1	0	0	1	0	0	0	0	1	23	0	0	1	0	0	0	0	1	HINDU	SC	0	1	0	0	1	0	1	0	0	0	0	0	0	0	0	0	1	1	1	0	0	0	0	0	0	0	4	0
49	SDNMT4	1	0	0	1	0	0	0	0	1	20	0	0	0	0	1	0	0	1	HINDU	GENERAL	1	0	1	0	0	0	0	0	0	0	0	0	0	0	0	0	1	1	1	0	0	0	0	0	0	0	6	1
50	SDPRT5	1	0	0	0	1	0	0	0	1	22	0	0	0	0	1	0	0	2	HINDU	ST	1	0	1	0	0	0	0	1	0	0	0	0	0	0	0	0	1	2	1	0	0	0	0	0	0	0	3	0
65	SDAWT4	1	0	0	0	0	1	0	0	1	45	1	0	0	0	0	0	0	30	HINDU	ST	1	0	0	0	1	0	0	1	0	0	0	0	0	0	0	0	1	30	1	0	0	0	0	0	0	0	8	1
60	SDAWT5	1	0	0	0	0	1	0	0	1	35	1	0	0	0	0	0	0	20	HINDU	ST	1	0	0	0	1	0	0	1	0	0	0	0	0	0	0	0	1	14	1	0	0	0	0	0	0	0	5	1
45	SDADT4	1	0	1	0	0	0	0	0	1	20	0	0	0	0	0	1	0	20	HINDU	OBC	1	0	0	0	1	0	0	1	0	0	0	0	0	0	0	1	0	0	0	0	0	0	0	0	0	0	8	1
75	SDADT5	1	0	1	0	0	0	0	0	1	19	0	1	0	0	0	0	0	19	HINDU	ST	1	0	0	0	1	0	0	1	0	0	0	0	0	0	0	1	0	0	0	0	0	0	0	0	0	0	4	1
75	SDNMT5	1	0	0	1	0	0	0	0	1	24	0	0	0	1	0	0	0	1	HINDU	ST	0	1	0	0	1	0	0	1	0	0	0	0	0	0	0	0	1	1	1	0	0	0	0	0	0	0	6	1
[truncated: 4 more columns]

## Sheet: B. Sanitation activites
ID#	B01.1	B01.2	B01.3	B01.4	B01.5	B01.6	B01.7	B02.1	B02.2	B02.3	B02.4	B02.5	B02.6	B02.7	B03.1	B03.2	B03.3	B03.4	B03.5	B03.6	B03.7
SDADR1	1	1	1	1	1	1	1	4	5	2	3	6	7	1	1	7	6	5	2	3	4
SDAWR1	1	1	1	1	1	1	1	2	1	4	5	7	3	6	7	3	6	1	4	2	5
SDADR2	1	1	1	1	1	1	1	7	4	1	3	2	5	6	6	3	2	5	4	7	1
SDADR3	1	1	1	1	1	1	1	6	7	1	2	4	5	3	1	5	7	3	6	4	2
SDPRR1	1	1	1	1	1	1	1	4	1	7	5	6	2	3	5	1	7	6	3	2	4
SDPRR2	1	1	1	1	1	1	1	4	6	1	2	5	7	3	1	7	5	3	6	4	2
SDPRR3	0	1	1	1	1	1	1	2	4	3	7	5	6	88	5	6	4	3	7	2	88
SDADR4	1	1	1	1	1	1	1	2	1	5	4	6	3	7	6	5	3	7	2	1	4
SDAWR2	0	1	1	1	1	1	1	4	7	2	6	5	3	88	3	6	5	2	7	4	88
SDAWR3	1	1	1	1	1	1	1	1	3	7	4	2	6	5	5	6	3	7	2	1	4
SDNMR1	0	1	1	1	1	1	1	2	7	4	6	3	5	88	3	5	2	7	6	4	88
SDNMR2	1	1	1	1	1	1	1	4	6	1	5	2	7	3	3	2	4	6	1	7	5
SDNMR3	1	1	1	1	1	1	1	1	4	6	2	5	3	7	7	2	3	5	1	6	4
SDAWR4	0	1	1	0	1	1	1	7	5	6	2	3	88	88	5	3	6	7	2	88	88
SDAWR5	0	1	1	1	1	1	1	7	3	2	4	5	6	88	4	7	6	2	5	3	88
SDPRR4	1	1	1	1	1	1	1	4	1	2	3	6	5	7	3	5	2	7	6	4	1
SDNMR4	1	1	1	1	1	1	1	4	7	1	2	6	3	5	6	1	5	3	2	7	4
SDNMR5	0	1	1	1	1	1	0	4	7	2	3	5	6	88	6	5	3	7	2	4	88
SDPRR5	1	1	1	1	1	1	1	1	4	2	7	6	5	3	5	4	1	3	7	6	2
SDADR5	1	1	1	1	1	1	1	6	1	2	3	5	4	7	7	3	2	1	5	4	6
SDADU1	0	1	1	1	1	1	1	4	2	6	5	7	3	88	3	5	6	7	2	4	88
SDADU2	1	1	1	1	1	1	1	1	2	4	6	5	7	3	6	1	3	5	2	7	4
SDADU3	1	1	1	1	1	1	1	4	7	1	2	6	3	5	3	1	2	5	6	7	4
SDNMU1	1	1	1	1	1	1	1	4	1	7	5	6	2	3	3	2	7	1	4	5	6
SDNMU2	1	1	1	1	1	1	1	1	4	6	5	7	3	2	7	1	5	3	6	2	4
SDNMU3	1	1	1	1	1	1	1	4	1	7	6	2	5	3	6	2	7	3	1	4	5
SDPRU1	1	1	1	1	1	1	1	4	1	7	5	2	6	3	6	1	5	7	3	2	4
SDPRU2	1	1	1	1	1	1	1	1	4	7	2	6	5	3	6	3	5	7	1	4	2
SDPRU3	1	1	1	1	1	1	1	1	2	4	6	5	7	3	4	2	3	6	7	5	1
SDAWU1	1	1	1	1	1	1	1	1	4	7	5	2	6	3	3	7	2	1	5	6	4
SDAWU2	1	1	1	1	1	1	1	1	4	2	7	3	6	5	3	1	7	5	6	2	4
SDAWU3	0	1	1	1	1	1	1	4	6	2	7	5	3	88	7	3	5	6	2	4	88
SDADU4	1	1	1	1	1	1	0	1	2	5	3	6	4	88	4	6	3	5	2	1	88
SDPRU4	1	1	1	1	1	1	0	6	1	4	2	3	5	88	3	6	1	2	5	4	88
SDADU5	1	1	1	1	1	1	1	2	5	4	1	6	3	7	4	6	1	3	5	2	7
SDNMU4	1	1	1	1	1	1	1	1	7	4	5	2	6	3	3	4	1	6	5	7	2
SDAWU4	1	1	1	1	1	1	1	2	1	5	6	3	4	7	2	1	6	5	7	3	4
SDNMU5	1	1	1	1	1	1	1	6	7	1	2	5	3	4	5	3	6	1	4	2	7
SDAWU5	1	1	1	1	1	1	1	4	3	2	6	1	5	7	5	6	3	7	2	4	2
SDPRU5	1	1	1	1	1	1	1	5	1	2	3	4	7	6	6	7	3	1	5	2	4
SDAWT1	1	1	1	0	1	1	1	1	2	6	7	5	3	88	6	7	5	3	2	1	88
SDADT1	1	1	1	1	1	1	0	4	5	2	3	6	1	88	3	2	6	4	1	5	88
SDNMT1	1	1	1	1	1	1	0	4	5	1	3	2	6	88	4	6	5	2	1	3	88
SDNMT2	1	1	1	1	1	1	0	2	3	4	6	1	5	88	3	2	1	5	4	6	88
SDPRT1	1	1	1	1	1	1	0	4	5	1	6	2	3	88	6	3	2	4	5	6	88
SDPRT2	1	1	1	1	1	1	0	2	3	5	4	6	1	88	3	4	5	6	1	2	88
SDADT2	1	1	1	1	1	1	0	3	2	5	6	1	4	88	6	2	3	5	4	1	88
SDAWT2	1	1	1	0	1	1	0	1	2	6	5	3	88	88	3	2	6	5	1	88	88
SDPRT3	1	1	1	1	1	1	1	2	5	4	3	6	1	7	7	4	5	3	6	2	1
SDADT3	1	1	1	1	1	1	0	4	2	6	1	5	3	88	3	6	5	2	1	4	88
SDPRT4	1	1	1	1	1	1	0	2	4	1	3	6	5	88	1	5	3	6	2	4	88
SDAWT3	1	1	1	1	1	1	1	4	6	5	1	2	7	3	1	6	7	2	3	5	4
SDNMT3	1	1	1	1	1	1	1	4	2	1	7	5	6	3	1	3	5	7	6	2	4
SDNMT4	1	1	1	1	1	1	1	4	2	6	1	7	5	3	4	6	2	3	7	1	5
SDPRT5	1	1	1	1	1	1	0	4	2	3	1	6	5	88	5	2	4	3	1	6	88
SDAWT4	1	1	1	0	1	1	0	2	1	6	5	3	88	88	3	5	2	6	1	88	88
SDAWT5	1	1	1	1	1	1	0	2	6	1	4	3	5	88	3	4	2	5	6	1	88
SDADT4	1	1	1	1	1	1	0	4	6	2	5	1	3	88	3	1	2	6	5	4	88
SDADT5	1	1	1	1	1	1	0	4	5	1	6	2	3	88	1	3	5	4	2	6	88
SDNMT5	1	1	1	1	1	1	0	3	2	4	1	6	5	88	6	4	2	1	3	5	88

## Sheet: C. Challenges
ID #	C01.1	C01.2	C01.3	C01.4	C01.5	C01.6	C01.7	C01.8	C01.9	C01.10	C01.11	C01.12	C01.13	C01.14	C01.15	C01.16	C01.17	C01.18	C01.19	C01.20	C02.1HIGH	C02.2 MED	C02.3 LOW	C03.1 ALWAYS	C03.2 SOMETIMES	C03.3 RARELY
SDADR1	1	1	1	1	1	1	1	0	1	0	0	0	1	1	1	1	1	1	1	1	5 9 16 6 20 14 19 15 4 17	7 1 18 13	2 3	5 4 17 9 16 6 7 18	19 1 20	14 2 3 13 15
SDAWR1	1	0	0	0	1	1	1	1	0	1	1	1	1	1	0	0	1	1	0	1	5 7 1 10 11 12 14 18	6 8 13 17	20	12 5 17 1 11	10 14	20 18 13 8 6 7
SDADR2	1	1	1	0	1	1	0	0	0	0	0	1	1	1	1	1	1	1	0	1	6 20 14	12 13 17 15 2 1	18 5 3 16	13 12 6 20	15 17 1 5	2 18 14 3 16
SDADR3	1	1	0	1	1	1	1	0	0	1	1	0	1	1	0	1	1	0	1	1	11 14 6 19 20 5 16 10 13 17	2 7	1 4	14 6 19 5 16 10 4 1	11 17	20 13 2 7
SDPRR1	0	0	0	0	1	0	0	0	0	1	0	0	1	0	1	1	1	1	1	1	15 17 19 16 18	20 5	10 13	17 16 18	15 19 10	5 20 13
SDPRR2	1	0	0	1	0	0	0	0	1	1	1	0	1	0	1	0	0	0	1	1	13 19 20 4	15 1 11	10 9	13 19 20 4 9	11 1 15	10
SDPRR3	1	1	1	1	1	1	1	0	1	1	1	1	1	1	1	1	1	1	1	1	18 17 13 9 12 10 14 5 1 7 20 11 19 6	2 4 16 15	3	19 11 1 5 10 12 9 18	6 20 14 13 17 16	7 3 2 4 15
SDADR4	1	0	0	0	1	0	1	0	1	1	1	1	1	1	1	1	1	1	1	1	6 18 10 17 20 16	19 13 7 1 5 12 11	14	20 10 9 11 12	15 16 18 17 1 13	5 7 19 14
SDAWR2	1	1	1	1	1	1	1	0	0	1	1	1	1	1	1	1	1	0	1	1	9 7 20 19 17 15 13 3	5 16 14 12 4 1	11 10 2	9 7 14 4 12	19 15 20 3 13	2 10 11 16 5 1 17
SDAWR3	1	1	0	0	1	1	1	0	1	1	1	0	1	1	1	1	0	1	1	1	14 15 9 13	6 18 7 20 19	16 11 5 1 2 10	19 11 5 14 15 9 13	18 7 20 1	6 10 16 2
SDNMR1	1	0	0	1	1	1	1	0	0	0	0	1	1	1	1	1	1	1	1	1	13 18 20 6 19 15 5	4 7 17	14 12 16 1	7 16 14 15 19 6	4 17 12 5	20 18 1 13
SDNMR2	1	0	0	1	1	1	1	0	0	1	0	1	0	1	1	0	1	1	1	1	7 4	5 10	1 18 12 20 19 15 6 14 17	5 19 15 10 4	17 14 6 20 12	7 18 1
SDNMR3	0	0	0	0	1	0	0	0	0	0	0	0	1	0	1	1	1	1	0	0	18 16 15 17 13	5	88	16 15	13 17 18	5
SDAWR4	0	0	0	0	0	0	0	0	0	0	0	0	1	0	1	0	1	0	1	1	20 15	17 13	19	19 15	13	20 17
SDAWR5	1	0	0	0	1	0	0	0	0	1	0	1	1	0	1	1	1	0	0	1	20 5 17 10 1 16	13 15	12	5 17 10 1	12 13	15 16 20
SDPRR4	1	0	1	0	1	1	0	0	0	1	0	0	1	1	1	1	1	1	1	1	19 5 20 14 6 17 13 16 3 18	1 10	15	14 20	3 16 17 13 5 15 19 18	6 10 1
SDNMR4	0	0	0	1	1	0	0	0	0	0	0	0	1	0	1	0	0	1	1	1	19 15 13 5	4 18 20	88	19 5 15	20 4 13 18	88
SDNMR5	0	0	0	0	0	0	0	0	0	0	0	0	0	0	1	0	0	0	1	0	15	19	88	15	19	88
SDPRR5	1	1	1	1	1	1	1	0	0	0	1	1	1	1	1	1	1	1	1	1	19 5 3 15 1 11 4 18 12 16	13 20 17	2 14 6 7	12 18 4 11 15 3 5 19 16 1	20 13 17	6 14 7 2
SDADR5	1	0	0	1	0	1	0	0	0	1	1	0	1	1	1	1	1	0	1	1	14 6 16 20	11 13 1 10 17	4 19 15	20 17	16 13 19	6 14 10 1 11 15 4
SDADU1	0	0	0	0	1	1	0	0	0	0	0	0	1	1	1	1	1	0	0	0	6 5 16	17 15 14	13	16 5	15 6 14	17 13
SDADU2	1	1	1	1	1	1	0	0	1	1	1	1	1	1	1	1	1	0	1	1	11 10 12 2 20 19 6 14 16 15 5 13 3	1 9 17	4	11 20 6 14 15 5 4 9	10 2 19 13 3 1	17 12 16
SDADU3	1	1	1	1	1	1	1	0	1	1	1	1	1	1	1	1	1	1	1	1	1 11 18 9 6 5 15 2 13 10 16 4 7 14 17	12 3 20	19	5 15 2 14 17 4 16 10 20 3 6 9 11 1	13 18 12	19 7
SDNMU1	1	1	1	1	1	1	1	1	1	1	1	1	1	1	1	1	1	1	1	1	4 7 9 10 13 17 1 18 14 6 5 3 12 20 16	15 8 11 19	2	9 7 3 17 1 14 6 13 2 16 15	4 5 20 11	10 18 12 8 19
SDNMU2	1	0	1	0	0	0	0	0	0	0	0	0	1	0	1	1	1	0	1	1	1 20 19 16 17	15 13	3	1 19 16	17	13 15 3 20
SDNMU3	0	0	1	0	1	1	1	0	1	1	1	1	1	1	0	1	1	0	1	1	13 5 14 20 6 11 17 7 3	12 9 10	19 16	6 11 16 5 14	12 10	20 17 7 3 19 9 13
SDPRU1	0	0	0	0	0	0	0	1	0	0	0	0	1	0	1	0	1	1	1	1	20 15 8 19 13	17 18	88	19 20	18 15	17 13 8
SDPRU2	1	0	0	0	1	1	1	0	0	1	1	1	1	1	1	1	1	1	1	1	19 13 15 20 12 16 17 6	14 1 18 11	5 7 10	6 16 12 20 15 11 14 10 19	7 17 18 13	1 5
SDPRU3	1	1	0	1	1	1	1	0	1	1	1	1	1	1	1	1	1	1	1	1	6 12 18 5 14 15 17 11 20 16 13 9 7 19	2 4 10 1	88	1 11 14 5 12 9 6 19 15	10 2 4 17 18 7 13 16 20	88
SDAWU1	1	1	1	1	0	1	1	1	1	1	1	1	1	1	1	1	1	1	1	1	20 6 14 4 9 12 17 11 18 16 13	7 10 8 3 19	15 1 2	13 16 11 9	8 10 7 1 18 17	19 3 15 2 12 14 6 4 20
SDAWU2	1	1	1	1	1	1	1	0	1	1	1	1	1	1	1	1	1	1	1	1	19 15 14 6 9 18 16 5 17 11 20 3 7 12	1 13 10 4 2	88	20 12 10 9 14 19 15 6	5 16 3 11 17 7 1 13 2 18	4
SDAWU3	0	0	0	0	0	0	0	0	1	0	1	0	1	1	1	0	0	1	0	0	14 9 11	13 18	15	14 11 9	18 13	15
SDADU4	0	0	1	0	1	0	0	0	1	0	1	0	1	1	0	1	0	1	1	1	19 5 9 14	18 3 13 11 20 16	88	18 19 9	14 13 20 16 11 3	5
SDPRU4	0	0	1	0	0	0	0	0	1	0	1	0	1	0	0	1	0	1	1	1	13 18	19 11 16 3 9 20	88	19 9	11 3 18 13 20	16
SDADU5	1	1	1	1	1	1	1	1	1	1	1	0	1	1	1	1	1	0	0	1	17 6 4 13 20 14 1 2 7 16 9 11 15 5	10 8	3	5 15 11 9 16 1 20 4 6 8 3	2	7 14 13 17 10
SDNMU4	1	1	1	1	1	1	1	1	1	1	1	1	1	1	1	1	1	1	0	1	16 3 13 14 8 10 20 17 6 5 2 18 4 7	11 12 1	9 15	12 11 9 4 18 5 6 20 10 8 14 3 16	1 15 2	7 17 13
SDAWU4	1	0	0	0	0	0	0	1	0	1	0	0	1	0	1	0	1	0	0	1	13 8 17 20 15	1	10	15 20 8	7 10	1 13
SDNMU5	1	1	1	1	1	1	1	0	1	1	1	1	1	1	0	1	1	0	1	0	17 5 19 10 6 14 13 1 3 9 12	2 4	11 7 16	6 11 1 19 5	12 7 3 2 10	17 13 14 4 16
SDAWU5	1	0	1	1	1	1	1	0	0	1	1	0	1	1	0	0	1	1	0	1	6 14 4 18 7 1 5 3	20 11 13 17	10	6 3 1 7 14	5 18 10 17	13 4 20
SDPRU5	1	0	0	1	1	1	1	0	0	1	1	0	1	1	1	1	1	1	1	1	18 15 19 16 20 11 6 7 4 10 14 1 13	17 5	88	20 5 1 14 7 10 4 19 15 6	11 18 13 16	17
SDAWT1	1	1	0	0	1	1	1	0	0	0	0	1	1	1	1	1	1	1	1	1	19 20 5 14 17 13 2 15 6 7	1 12 18 16	88	88	18 17 2 13 15 7 19 12	20 5 6 1 14 16
SDADT1	1	1	0	1	1	1	1	0	0	1	1	0	1	1	1	1	1	1	1	1	5 17 6 19 2 7 14 15	4 1 18 20 13	16 11 10	6 5	7 19 17 14 11 20 1 4	2 16 10 13 18 15
SDNMT1	1	0	0	0	1	0	0	0	0	0	1	1	1	1	1	1	1	1	0	0	5	15 18 12 14 16 11 13	17	88	5 18 14 13 15 12 17 1	16 11
SDNMT2	1	1	0	1	1	1	1	0	1	1	1	1	1	1	1	1	1	1	1	1	9 12 5 7 8 4 20	15 19 14 1 2 6 16	17 10 11 13	12 14 19	9 13 10 17 16 2 1 15 6	20 4 18 7 5 11
SDPRT1	1	0	1	1	0	1	1	0	0	0	1	1	1	1	1	0	1	1	1	1	6 12 20 19 17 15 11 7	14	18 13 4 1 3	6 19 7 20 15	1 12	4 11 17 14 13 3 18
SDPRT2	1	0	0	0	0	0	0	0	1	0	1	1	1	1	1	1	1	1	1	1	17 18 13 12 15 9	14 20 11	16 19 1	12 9	13 18 15 17 14 16 1	20 11 19
SDADT2	1	0	0	0	0	0	0	0	0	0	0	1	1	0	1	1	1	1	1	1	13	17 18 20 1 19 12 15 16	88	12 16	19 1 17 20 18 15	13
SDAWT2	1	0	0	0	1	0	0	0	0	0	0	0	1	1	1	0	1	1	1	1	19 20 13 14 18 15	1 17	5	88	15 13 19 1 5	14 20 17 18
SDPRT3	1	0	0	1	1	1	0	0	0	1	1	1	1	1	1	1	1	1	1	1	1 16 17 15 20 18 19 13 11	12 14 6 5 10	4	19 20 15 16 5 14 12 10	13 18 11 17 1	6 4
SDADT3	1	1	1	1	1	1	1	0	0	1	1	0	1	1	1	0	1	1	1	1	6 4 19 20 10 5 2 7 17 3 15	13 18 14	11 1	4 10 19	1 15 17 20	11 6 7 3 2 5 18 14 13
SDPRT4	1	0	1	1	1	1	1	0	0	1	0	1	1	1	1	1	1	1	1	1	20 17 14 15 18 13 10 6 19 12	4 16	1 3 5 7	6	3 7 14 4 12 18	1 5 15 20 17 16 19 13 10
SDAWT3	1	1	1	1	1	1	1	0	1	1	1	1	1	1	1	0	1	1	1	1	2 20 7 15 18 4 12 9 14 5 6 17 19	11	10 3 13 1	5 20 19 6 12 14 9 3 10 13 1	15 7 17	4 18 2 11
SDNMT3	1	0	0	1	1	1	1	0	0	1	1	1	1	1	1	0	1	1	1	1	12 13 1 17 11 20 10 15 19 5	4 18	7 14 6	5 11 12	19 15 20	14 1 6 10 18 17 7 13 4
SDNMT4	0	0	1	0	0	0	0	0	0	0	0	0	0	0	0	0	0	1	1	1	3	18 20	9	3	18 19 20	88
SDPRT5	1	0	0	0	1	0	0	1	0	0	1	1	1	1	1	1	1	1	0	1	11 15 13 14 16 18 12	17 8 5 20 1	88	12 16 11 15	1 17 8 5 18, 14, 13	20
SDAWT4	0	0	1	1	1	0	0	0	0	0	0	1	1	0	1	0	1	1	1	1	19 3 12 20	17 13 15	18 5 4	12	15 13 3 5	17 19 20 4 18
SDAWT5	0	0	0	0	0	0	0	0	0	1	1	1	1	0	1	1	1	1	1	1	12 16 13 19 20 15	17 18	10 11	12	17 11 15 20 13	18 10 19 16
SDADT4	1	0	0	1	0	1	0	0	0	0	0	0	1	0	1	0	1	1	0	0	17 18 1	15 13	6 4	18	1 4 6 15	17 13
SDADT5	0	1	1	1	1	1	1	0	0	1	1	1	1	1	1	0	1	1	1	1	6 5 14 20 15 18 12 17 19 4	10 3 2	13 11 7	14 10 6 5 18 13	15 4 17 3 19	20 11 7 12 2
SDNMT5	1	1	1	1	1	0	0	0	0	0	1	1	1	0	1	1	1	1	1	1	15 19 4 20 18 5 16 17 11 13	12	3 1 2	19 16 12	13 15 4 20 3 1 17 5 18	11 2

## Sheet: KEY
Life course group
AD	Adolescent
NM	Newly married
PR	Pregnant
AW	Adult woman
Study site
U	Urbanslum
R	Rural Village
T	Tribal/Indigenous village
Data recording notations
77	-
88	NO PILE
99	Not applicable
